# Supplementary material for: Comparative Analysis of the Effectiveness of Generic and Brand-Name Cefepime: A Multicenter Retrospective Cohort Study
Source: Life (Basel). 2025 Jan 24;15(2):164. doi: 10.3390/life15020164 (PMC11856423; doi:10.3390/life15020164)
Supplement: Supplementary file 1 [file life-15-00164-s001.zip]

Archive with 1 entries (1 files):
- life-3401708-supplementary.pdf
